# Supplementary material for: Comprehensive Evaluation and Selection of 192 Maize Accessions from Different Sources
Source: Plants (Basel). 2024 May 17;13(10):1397. doi: 10.3390/plants13101397 (PMC11125448; doi:10.3390/plants13101397)
Supplement: Supplementary file 1 [file plants-13-01397-s001.zip]

Archive with 1 entries (1 files):
- plants-2884323-supplementary.xlsx
