# Supplementary material for: Comprehensive Evaluation and Selection of 192 Maize Accessions from Different Sources
Source: Plants (Basel). 2024 May 17;13(10):1397. doi: 10.3390/plants13101397 (PMC11125448; doi:10.3390/plants13101397)
Supplement: Supplementary file 1 [file plants-13-01397-s001.zip › plants-2884323-supplementary.xlsx]

## Sheet: Sheet1
Table S1. The basic information of maize germplasm resources for testing.
Number	Name	Origin	Type
1	Yan Qing Er Ming Zi	Beijing province	Domestic local varieties
2	Da Ta Ding Huang	Tianjin province	Domestic local varieties
3	Ben Di Huang Er Kuai Zi	Tianjin province	Domestic local varieties
4	Xing Long Bai Zhou Huang Ma Ya	Hebei province	Domestic local varieties
5	Ren Corn	Hebei province	Domestic local varieties
6	Le Ting Huang MaYa	Hebei province	Domestic local varieties
7	Yong Qing Ta Ding Huang	Hebei province	Domestic local varieties
8	Wen An Bai Ma Ya	Hebei province	Domestic local varieties
9	Lai Yuan Er Ming Zi	Hebei province	Domestic local varieties
10	Zhong Shu Bai Corn	Hebei province	Domestic local varieties
11	Xiao Bai Corn	Hebei province	Domestic local varieties
12	Xing Tai Huang Bang Zi	Hebei province	Domestic local varieties
13	San Cao Bai	Hebei province	Domestic local varieties
14	Ba Hang Bai	Shanxi province	Domestic local varieties
15	Lu Ge Cao	Shanxi province	Domestic local varieties
16	Nian Corn	Inner Mongolia Autonomous Region	Domestic local varieties
17	Er Huang Corn	Inner Mongolia Autonomous Region	Domestic local varieties
18	Huang Jin Ding Zi	Liaoning province	Domestic local varieties
19	Bai Bao Mi	Liaoning province	Domestic local varieties
20	Bai Ma Ya Zi	Liaoning province	Domestic local varieties
21	Xiao Hong Gu	Liaoning province	Domestic local varieties
22	Da Bai Ma Ya	Liaoning province	Domestic local varieties
23	Mei Nian Huang	Jilin province	Domestic local varieties
24	Jin Ding Zi	Jilin province	Domestic local varieties
25	Wan Bang	Jilin province	Domestic local varieties
26	Da Jin Ding	Jilin province	Domestic local varieties
27	Hong Gou Zi	Jilin province	Domestic local varieties
28	Xiao Li Hong	Jilin province	Domestic local varieties
29	Jin Ding Zi	Jilin province	Domestic local varieties
30	Lao Lai Bie	Jilin province	Domestic local varieties
31	Hong Gu Zi	Jilin province	Domestic local varieties
32	Bai Lao Lai Bie	Jilin province	Domestic local varieties
33	Da Qing Ke	Jilin province	Domestic local varieties
34	Liu Yue Xian	Jilin province	Domestic local varieties
35	Ma Ya Zi	Jilin province	Domestic local varieties
36	Xiao Qing Ke	Jilin province	Domestic local varieties
37	Ba Tang Zi	Jilin province	Domestic local varieties
38	Xiao Qing Ke	Jilin province	Domestic local varieties
39	Xiao Qing Ke	Jilin province	Domestic local varieties
40	Hong Gu Zi	Jilin province	Domestic local varieties
41	Da Qing Ke	Jilin province	Domestic local varieties
42	Niu Wei Huang	Heilongjiang province	Domestic local varieties
43	Bai Quan Gan Jian	Heilongjiang province	Domestic local varieties
44	Mao Bao Mi	Heilongjiang province	Domestic local varieties
45	Li Pu Tian Zi	Zhejiang province	Domestic local varieties
46	Xiao Li Shan Corn	Zhejiang province	Domestic local varieties
47	Da Shu Bai	Zhejiang province	Domestic local varieties
48	Zhong Du Corn	fujian province	Domestic local varieties
49	Bai Xin Corn	fujian province	Domestic local varieties
50	Hua Corn	fujian province	Domestic local varieties
51	Corn	Jiangxi province	Domestic local varieties
52	Tian Hong Corn	Jiangxi province	Domestic local varieties
53	Corn	Jiangxi province	Domestic local varieties
54	Zao Bao Li	Jiangxi province	Domestic local varieties
55	Da Hong Pao Corn	Shandong province	Domestic local varieties
56	Hong Bang Zi	Shandong province	Domestic local varieties
57	Ha Mu Zu	Shandong province	Domestic local varieties
58	Xiao Li Hong	Shandong province	Domestic local varieties
59	Da Li Hong	Shandong province	Domestic local varieties
60	Da Qing Miao	Shandong province	Domestic local varieties
61	Zei Bu Tou	Shandong province	Domestic local varieties
62	Shui Corn	Shandong province	Domestic local varieties
63	Guai Zi Huang ①	Shandong province	Domestic local varieties
64	Dang Di Xiao Li Hong	Shandong province	Domestic local varieties
65	Da Bai Li	Shandong province	Domestic local varieties
66	Wai Bo Zi Huang	Shandong province	Domestic local varieties
67	Bai Corn	Shandong province	Domestic local varieties
68	De Xian Deng Long Hong	Shandong province	Domestic local varieties
69	Bai Li Corn	Shandong province	Domestic local varieties
70	Xiao Er Cao	Henan province	Domestic local varieties
71	Ivory Bai	Henan province	Domestic local varieties
72	Xiao Ma Ya	Henan province	Domestic local varieties
73	Bai Ma Ya	Henan province	Domestic local varieties
74	Hong Corn	Henan province	Domestic local varieties
75	Ji Gen Corn	Henan province	Domestic local varieties
76	Wu Ni Zi Tui	Hubei province	Domestic local varieties
77	Huang Corn	Hubei province	Domestic local varieties
78	Bai Ban Shan Cao	Hubei province	Domestic local varieties
79	Tie Zi Gan	Hubei province	Domestic local varieties
80	Er Zi Bai	Hubei province	Domestic local varieties
81	Bai Ri Huan Xiang	Hubei province	Domestic local varieties
82	Hong Shan Corn	Hubei province	Domestic local varieties
83	Hong Corn	Hubei province	Domestic local varieties
84	Sheng Li Bai Corn	Hubei province	Domestic local varieties
85	Zhong Chi Corn	Hubei province	Domestic local varieties
86	Bai Bao Gu	Hubei province	Domestic local varieties
87	Tie Zi Gan	Hubei province	Domestic local varieties
88	Gou Shi Bao Gu	Hubei province	Domestic local varieties
89	Wu Bao Gu	Hubei province	Domestic local varieties
90	Mao Bao Gu	Hubei province	Domestic local varieties
91	Hong Bao Gu	Hubei province	Domestic local varieties
92	Bai Jin Nuo	Hubei province	Domestic local varieties
93	Er Hua Zao	Hubei province	Domestic local varieties
94	Bai Ri Zao	Hubei province	Domestic local varieties
95	Da Zi Huang	Hubei province	Domestic local varieties
96	Ha Piao Corn	Sichuan province	Domestic local varieties
97	Gan Hang Zi	Sichuan province	Domestic local varieties
98	Xiao Ai Zi	Sichuan province	Domestic local varieties
99	Xin Tian Bai	Guizhou province	Domestic local varieties
100	Hong Zhou Bai Ma Ya	Guizhou province	Domestic local varieties
101	Xiao Bai Bao Gu	Guizhou province	Domestic local varieties
102	Da Bai Bao Gu	Yunnan province	Domestic local varieties
103	Da HOng Bao Gu	Yunnan province	Domestic local varieties
104	Er Ma Ya Huang Bao Gu	Yunnan province	Domestic local varieties
105	Hong Bao Gu	Yunnan province	Domestic local varieties
106	Jin Guo Yin Bao Gu	Yunnan province	Domestic local varieties
107	Huang Corn	Yunnan province	Domestic local varieties
108	Bai Bao Gu	Yunnan province	Domestic local varieties
109	Da Bai Corn	Yunnan province	Domestic local varieties
110	Ma Ya Corn	Yunnan province	Domestic local varieties
111	Xiao Zi Huang	Shaanxi province	Domestic local varieties
112	Ji Dan Zao	Shaanxi province	Domestic local varieties
113	Tie Gan Zao	Shaanxi province	Domestic local varieties
114	Quan Li Zi	Shaanxi province	Domestic local varieties
115	Gao Jiao Huang	Shaanxi province	Domestic local varieties
116	Gan Zi Huang	Shaanxi province	Domestic local varieties
117	Xiao Pi Gu Tuo	Shaanxi province	Domestic local varieties
118	Lao Huang Corn	Shaanxi province	Domestic local varieties
119	Zhong Jiao Huang	Shaanxi province	Domestic local varieties
120	Bai Ma Ya	Shaanxi province	Domestic local varieties
121	You Zi Bai	Shaanxi province	Domestic local varieties
122	Wu Gong Bai	Shaanxi province	Domestic local varieties
123	Nuo Yu Mi	Shaanxi province	Domestic local varieties
124	Nong Jia Dui Kou Bao Gu	Shaanxi province	Domestic local varieties
125	You Zi Bai	Shaanxi province	Domestic local varieties
126	Hua Ma Ya Bao Gu	Shaanxi province	Domestic local varieties
127	Xiao Huang Bao Gu	Shaanxi province	Domestic local varieties
128	Huang Corn	Xinjiang Uighur Autonomous Region	Domestic local varieties
129	Bai Corn	Xinjiang Uighur Autonomous Region	Domestic local varieties
130	Hong Corn	Xinjiang Uighur Autonomous Region	Domestic local varieties
131	Huang Pai Zi Wa Ti	Xinjiang Uighur Autonomous Region	Domestic local varieties
132	Liu Du Mu Jia Ge Da	Xinjiang Uighur Autonomous Region	Domestic local varieties
133	Huang Corn	Xinjiang Uighur Autonomous Region	Domestic local varieties
134	Bai Corn	Xinjiang Uighur Autonomous Region	Domestic local varieties
135	Xiao Huang Corn	Xinjiang Uighur Autonomous Region	Domestic local varieties
136	Bai Corn	Xinjiang Uighur Autonomous Region	Domestic local varieties
137	Ka Ba Ke	Xinjiang Uighur Autonomous Region	Domestic local varieties
138	Wan Shu Corn	Xinjiang Uighur Autonomous Region	Domestic local varieties
139	Yi Ti Ka Mu Ku Na Ke	Xinjiang Uighur Autonomous Region	Domestic local varieties
140	A Ke Qi Li Ke	Xinjiang Uighur Autonomous Region	Domestic local varieties
141	Re He Mai Ti Ku Na Ke	Xinjiang Uighur Autonomous Region	Domestic local varieties
142	Ta Sa Ke Jia Ge Da	Xinjiang Uighur Autonomous Region	Domestic local varieties
143	Zeng Song Qi Li Ke	Xinjiang Uighur Autonomous Region	Domestic local varieties
144	Jia Yi Te Re Ke Ku Na Ke	Xinjiang Uighur Autonomous Region	Domestic local varieties
145	Huang Qi Li Ke	Xinjiang Uighur Autonomous Region	Domestic local varieties
146	Pao Qi Li Ke	Xinjiang Uighur Autonomous Region	Domestic local varieties
147	Qi Li Ke	Xinjiang Uighur Autonomous Region	Domestic local varieties
148	Zhong Shu Corn	Xinjiang Uighur Autonomous Region	Domestic local varieties
149	Wan Shu Yu Mi	Xinjiang Uighur Autonomous Region	Domestic local varieties
150	San Yue corn	Xinjiang Uighur Autonomous Region	Domestic local varieties
151	Bai Corn	Xinjiang Uighur Autonomous Region	Domestic local varieties
152	Hu Ji Qi Li Ke	Xinjiang Uighur Autonomous Region	Domestic local varieties
153	(Huang Corn)	Korean Joseon	Foreign varieties
154	(Pin Nan 6 )	Korean Joseon	Foreign varieties
155	Ye Pin Hai Er	Korean Joseon	Foreign varieties
156	Long Chen ZHong Ai Ke	Korean Joseon	Foreign varieties
157	Ju He Chen 81	Japan	Foreign varieties
158	Ju He Chen 88	Japan	Foreign varieties
159	Ju He Chen 91	Japan	Foreign varieties
160	Hong Zhou Ying Li	Japan	Foreign varieties
161	(Luo Corn)	Vietnam	Foreign varieties
162	(San Yue Bai Corn)	Vietnam	Foreign varieties
163	(Huang Corn)	Thailand	Foreign varieties
164	DK498	Thailand	Foreign varieties
165	DK505	Thailand	Foreign varieties
166	DK524	Thailand	Foreign varieties
167	DK587	Thailand	Foreign varieties
168	Huang Du Ka Te	Albania	Foreign varieties
169	Jia Er Bin	Romania	Foreign varieties
170	BC109-2	Beijing province	Domestic autogamous lins
171	Si Lian 32181	Beijing province	Domestic autogamous lins
172	85Bai1	Inner Mongolia Autonomous Region	Domestic autogamous lins
173	Yan175	fujian province	Domestic autogamous lins
174	Yan126	fujian province	Domestic autogamous lins
175	Yan160	fujian province	Domestic autogamous lins
176	F535	French	Foreign autogamous lins
177	Bup157	Soviet Union	Foreign autogamous lins
178	CH593-30	Canada	Foreign autogamous lins
179	CM109	Canada	Foreign autogamous lins
180	M14	America	Foreign autogamous lins
181	MS142	America	Foreign autogamous lins
182	A671	America	Foreign autogamous lins
183	FR29	America	Foreign autogamous lins
184	FR52	America	Foreign autogamous lins
185	T258	America	Foreign autogamous lins
186	Va72	America	Foreign autogamous lins
187	Va85	America	Foreign autogamous lins
188	Va22	America	Foreign autogamous lins
189	CML66	Mexico	Foreign autogamous lins
190	CML69	Mexico	Foreign autogamous lins
191	CML139	Mexico	Foreign autogamous lins
192	91at690	Shanghai province	Domestic groups
193	Shan Yu Mi Huang Zhong	Zhejiang province	Domestic local varieties
194	Yi Bai Er Shi Ri Bai Corn	Zhejiang province	Domestic local varieties
195	Zhu Jia Kou Nuo	Guizhou province	Domestic local varieties
196	Bai Bao Gu	Yunnan province	Domestic local varieties
197	Er Jin Huang	Yunnan province	Domestic local varieties
198	Xue Si Bao Gu	Yunnan province	Domestic local varieties
199	Huang Er Ji Zao Bao Gu	Yunnan province	Domestic local varieties
200	Na Yun Bao Gu	Yunnan province	Domestic local varieties
201	Gao Shan Bao Gu	Yunnan province	Domestic local varieties
202	Bai Ma Ya	Yunnan province	Domestic local varieties
203	Duo Sui Bao Gu	Yunnan province	Domestic local varieties
204	Ben Di Jin Bao Gu	Yunnan province	Domestic local varieties
205	Da Bai Nuo Bao Gu	Yunnan province	Domestic local varieties
206	Bai Bao Gu	Yunnan province	Domestic local varieties
207	Er Bai Zao Corn	Yunnan province	Domestic local varieties
208	Xiao Huang Zao	Yunnan province	Domestic local varieties
209	Nuo Bao Gu	Yunnan province	Domestic local varieties
210	Zao Shu Bai Bao Gu	Yunnan province	Domestic local varieties
211	Huang Ma Ya Bao Gu	Yunnan province	Domestic local varieties
212	(Xiao Bai Li Corn)		Foreign varieties
213	87Bai3	Inner Mongolia Autonomous Region	Domestic autogamous lins
214	Mo17	America	Foreign autogamous lins
215	CML13	Mexico	Foreign autogamous lins
216	CML14	Mexico	Foreign autogamous lins
217	CML15	Mexico	Foreign autogamous lins
218	CML18	Mexico	Foreign autogamous lins
219	CML19	Mexico	Foreign autogamous lins
220	CML25	Mexico	Foreign autogamous lins
221	CML35	Mexico	Foreign autogamous lins
222	CML36	Mexico	Foreign autogamous lins
223	CML64	Mexico	Foreign autogamous lins
224	CML67	Mexico	Foreign autogamous lins
225	CML123	Mexico	Foreign autogamous lins
226	CML126	Mexico	Foreign autogamous lins
227	Shan Di Bai	Liaoning province	Domestic local varieties
228	Hong Gu Zi	Jilin province	Domestic local varieties
229	Bai Bao Mi	Jilin province	Domestic local varieties
230	Huo Bao Mi	Jilin province	Domestic local varieties
231	Bai Bao Mi	Jilin province	Domestic local varieties
232	Lu Gun Qi Corn	Shandong province	Domestic local varieties
233	Duo Sui Corn	Shandong province	Domestic local varieties
234	Wu Ji Tui	Hubei province	Domestic local varieties
235	Jin Huang Hou	Hubei province	Domestic local varieties
236	Jin Bang Tou	Hubei province	Domestic local varieties
237	Bai Bao Gu	Yunnan province	Domestic local varieties
238	Er Huang Bao Gu	Yunnan province	Domestic local varieties
239	Bai Er Ji Zao Bao Gu	Yunnan province	Domestic local varieties
240	Gao Shan Xiao Bao Gu	Yunnan province	Domestic local varieties
241	Hong Fan Corn	Yunnan province	Domestic local varieties
242	Huang Corn	Yunnan province	Domestic local varieties
243	Da Tuo Bao Gu	Shaanxi province	Domestic local varieties
244	San Ku La Ke	Xinjiang Uighur Autonomous Region	Domestic local varieties
245	Huang Hou	Taiwan province	Domestic local varieties
246	(Yin Chuan 5)	Korean Joseon	Foreign varieties
247	Ju He Cheng 125	Japan	Foreign varieties
248	EXP563	Thailand	Foreign varieties
249	NY573	Israeli	Foreign varieties
250	Zhong128	Beijing province	Domestic autogamous lins
251	Zhong Zi05	Beijing province	Domestic autogamous lins
252	Jin Ding Zi	Jilin province	Domestic local varieties
253	Lao Lai Bie	Hebei province	Domestic local varieties
254	Ta Ding Huang	Hebei province	Domestic local varieties
255	Zun Hua Bai Ma Ya	Hebei province	Domestic local varieties
256	Xiao Li Hong	Heilongjiang province	Domestic local varieties
257	Ba Bai Tang	Heilongjiang province	Domestic local varieties
258	Ben Di Corn	Shanghai province	Domestic local varieties
259	Ci Xi Bang Zi	Zhejiang province	Domestic local varieties
260	Hau Lao Bao Lian	Henan province	Domestic local varieties
261	Hong Pi Corn	Hubei province	Domestic local varieties
262	Tie Zi Li	Hubei province	Domestic local varieties
263	Xiao Yuan Li Huang	Hubei province	Domestic local varieties
264	Xiao Li Huang	Hubei province	Domestic local varieties
265	Ye Ji Zhuo	Hubei province	Domestic local varieties
266	Da Bai Bao Gu	Hubei province	Domestic local varieties
267	Nuo Corn	Hubei province	Domestic local varieties
268	Qi Pi Ye	Sichuan province	Domestic local varieties
269	Ban Qiao Huang Nuo	Guizhou province	Domestic local varieties
270	Bai Bao Gu	Guizhou province	Domestic local varieties
271	Sang Mu Bai Nuo	Guizhou province	Domestic local varieties
272	Da Bai Bao Gu	Yunnan province	Domestic local varieties
273	Huang Er Ji Zao	Yunnan province	Domestic local varieties
274	Er Huang Bao Gu	Yunnan province	Domestic local varieties
275	Hei Hua Fan Corn	Yunnan province	Domestic local varieties
276	Yi Shen Lei	Shaanxi province	Domestic local varieties
277	Ai Jiao Huang	Shaanxi province	Domestic local varieties
278	Huang Corn	Xinjiang Uighur Autonomous Region	Domestic local varieties
279	Bai Corn	Xinjiang Uighur Autonomous Region	Domestic local varieties
280	Hu Lu Zi Li Corn	Xinjiang Uighur Autonomous Region	Domestic local varieties
281	Tu Li Fu Da Ke	Xinjiang Uighur Autonomous Region	Domestic local varieties
282	Ta Shi Qi Li Gan	Xinjiang Uighur Autonomous Region	Domestic local varieties
283	(Yi Zhou 2)	Korean Joseon	Foreign varieties
284	OH545×704	Japan	Foreign varieties
285	(Luo Corn)	Vietnam	Foreign varieties
286	(Jin Bei)	Vietnam	Foreign varieties
287	Yan162	fujian province	Domestic autogamous lins
288	F516	French	Foreign autogamous lins
289	F524	French	Foreign autogamous lins
290	Bup115	Soviet Union	Foreign autogamous lins
291	CH671-1	Canada	Foreign autogamous lins
292	MS70	America	Foreign autogamous lins
293	AR212	America	Foreign autogamous lins
294	FR23	America	Foreign autogamous lins
295	CML70	Mexico	Foreign autogamous lins
Note: The germplasm material analysed for this analysis is 1-192 and the developmentally abnormal germplasm material is 193-295.
